# Supplementary material for: Inhibitory Effect of Moringa oleifera Seed Extract and Its Behenic Acid Component on Staphylococcus aureus Biofilm Formation
Source: Antibiotics (Basel). 2024 Dec 31;14(1):19. doi: 10.3390/antibiotics14010019 (PMC11762368; doi:10.3390/antibiotics14010019)
Supplement: Supplementary file 1 [file antibiotics-14-00019-s001.zip]

Archive with 1 entries (1 files):
- antibiotics-3364587-supplementary.pdf
